# Supplementary material for: Natural Products Produced in Culture by Biosynthetically Talented Salinispora arenicola Strains Isolated from Northeastern and South Pacific Marine Sediments
Source: Molecules. 2022 Jun 2;27(11):3569. doi: 10.3390/molecules27113569 (PMC9181873; doi:10.3390/molecules27113569)
Supplement: Supplementary file 1 [file molecules-27-03569-s001.zip]

Archive with 1 entries (1 files):
- molecules-1724457-supplementary.pdf
